# Supplementary material for: Maca (Lepidium meyenii) as a Functional Food and Dietary Supplement: A Review on Analytical Studies
Source: Foods. 2026 Jan 14;15(2):306. doi: 10.3390/foods15020306 (PMC12840177; doi:10.3390/foods15020306)
Supplement: Supplementary file 1 [file foods-15-00306-s001.zip]

Archive with 1 entries (1 files):
- foods-4056604-supplementary.pdf
